# Supplementary material for: Cross-sectional properties of rib geometry from an adult population
Source: Front Bioeng Biotechnol. 2023 May 22;11:1158242. doi: 10.3389/fbioe.2023.1158242 (PMC10239965; doi:10.3389/fbioe.2023.1158242)
Supplement: Supplementary file 1 [file Table1.XLSX]

## Sheet: Tt_Ar_avg_F
ribNo	Tt_Ar_avg_ 1	Tt_Ar_avg_ 2	Tt_Ar_avg_ 3	Tt_Ar_avg_ 4	Tt_Ar_avg_ 5	Tt_Ar_avg_ 6	Tt_Ar_avg_ 7	Tt_Ar_avg_ 8	Tt_Ar_avg_ 9	Tt_Ar_avg_10	Tt_Ar_avg_11	Tt_Ar_avg_12	Tt_Ar_avg_13	Tt_Ar_avg_14	Tt_Ar_avg_15	Tt_Ar_avg_16	Tt_Ar_avg_17	Tt_Ar_avg_18	Tt_Ar_avg_19	Tt_Ar_avg_20	Tt_Ar_avg_21	Tt_Ar_avg_22	Tt_Ar_avg_23	Tt_Ar_avg_24	Tt_Ar_avg_25	Tt_Ar_avg_26	Tt_Ar_avg_27	Tt_Ar_avg_28	Tt_Ar_avg_29	Tt_Ar_avg_30	Tt_Ar_avg_31	Tt_Ar_avg_32	Tt_Ar_avg_33	Tt_Ar_avg_34	Tt_Ar_avg_35	Tt_Ar_avg_36	Tt_Ar_avg_37	Tt_Ar_avg_38	Tt_Ar_avg_39
2	44.2322	32.1066	27.6474	34.2415	52.4512	57.4496	54.079	50.8548	49.1392	48.4676	48.4693	47.4595	45.9897	45.0884	44.7642	45.4721	46.8739	49.6007	52.471	55.1539	55.6531	54.6761	52.176	49.2567	46.6089	44.012	41.7959	40.1517	38.3343	37.9416	36.9483	36.0647	36.1074	36.0104	36.6836	37.2566	38.3356	41.3307	48.9522
3	37.9085	27.3538	32.3011	53.053	51.9111	43.6477	45.1325	44.4126	41.2242	40.8842	39.9573	38.8654	38.5881	37.7924	37.1073	36.8894	36.6053	37.4155	38.4905	39.7219	40.6805	41.8756	43.0065	43.8199	44.5154	44.9306	44.7498	43.6376	42.0962	40.8456	38.4315	36.6156	36.079	35.9757	37.3324	40.1239	44.4713	49.6161	56.0281
4	44.5098	32.0475	41.0715	59.9281	49.5139	43.527	48.3264	50.5949	48.0348	47.818	48.1485	47.9814	46.2344	44.9148	44.2197	43.7189	43.9201	44.8257	45.2317	45.34	45.6809	45.9982	45.9884	46.1935	46.4362	46.0268	45.7033	45.6852	45.8378	45.8448	46.3873	46.2506	45.883	44.675	45.683	45.9695	49.8145	53.2927	60.8531
5	49.3554	37.8499	47.6279	64.0549	51.2316	46.2042	50.393	58.6283	58.6491	56.1486	54.8264	53.3419	51.031	49.7579	48.4359	47.7608	47.0581	47.6312	47.5559	47.6733	47.977	48.149	48.2249	48.0738	47.6261	46.9695	46.1086	46.4002	46.5646	46.2481	46.5627	47.0795	47.7118	48.4637	50.196	51.5703	54.9721	59.8759	68.2549
6	58.3936	42.75	52.1882	66.1821	55.5208	49.7283	52.5358	61.2837	67.0213	65.0455	61.5521	59.2399	57.332	55.36	54.2082	54.171	53.9975	54.0219	53.667	53.5858	53.5583	54.0093	53.7515	53.277	53.093	52.5465	51.8433	51.8495	51.9253	51.9976	52.0012	51.3998	51.631	53.0928	55.7138	58.8434	63.4974	70.5404	80.3784
7	67.3319	49.4155	58.0864	68.299	57.9553	51.2986	52.677	59.175	66.7473	69.1789	65.6339	62.8266	61.5473	60.7493	60.1428	59.6595	59.1874	59.0041	58.7325	58.8433	59.0168	58.3055	57.5351	57.0133	56.6585	56.4967	55.9516	55.369	54.9211	54.4997	54.4034	54.2428	53.8536	53.4708	52.4754	53.0276	56.8521	65.0646	78.605
8	70.0448	52.0944	61.086	64.1503	54.0701	48.413	48.9458	53.3993	61.4481	67.1744	66.288	62.676	60.0857	58.9838	58.0949	57.2369	56.3684	55.0785	54.1701	53.2127	52.6201	51.2598	50.2799	49.3591	48.5708	47.9786	47.4123	46.5616	46.1702	45.899	45.0469	43.7113	41.2845	39.3856	38.5255	39.6515	42.4012	48.168	59.6466
9	74.42	55.8183	64.9991	65.724	52.0544	46.2757	45.9776	50.112	58.3716	66.6271	68.5873	64.9494	60.4201	57.2872	55.6167	54.7892	53.7447	52.6613	51.0268	49.683	48.7283	47.9997	47.1986	46.9534	45.9588	45.2552	44.9892	44.897	43.8988	42.3835	40.482	37.6478	35.4124	33.9872	33.5263	34.2586	37.4967	42.2952	49.3011
10	70.9796	54.8134	59.5975	57.6373	46.7539	42.0027	41.0445	42.519	47.1782	52.7655	57.6807	60.4321	58.827	53.7715	49.728	47.1765	45.5834	44.6005	44.0268	44.1353	43.4526	43.0072	42.5961	42.4491	41.7338	40.8675	40.0815	39.2402	38.2986	37.7583	36.7724	35.5801	34.3805	34.0664	33.1717	33.1648	33.6789	35.5472	37.4313
11	75.8065	61.7683	48.2901	41.907	38.0579	35.5185	35.0552	35.1119	35.7094	37.2638	39.5743	42.3231	44.4513	45.7348	45.6864	45.5899	44.193	42.6082	41.8967	41.4067	40.1885	39.72	38.9074	38.8606	37.8215	37.5238	35.9558	36.3965	34.5745	33.8335	32.7615	33.5481	33.7892	34.0403	33.3219	32.6605	30.9891	29.1938	27.0072

## Sheet: Tt_Ar_std_F
ribNo	Tt_Ar_std_ 1	Tt_Ar_std_ 2	Tt_Ar_std_ 3	Tt_Ar_std_ 4	Tt_Ar_std_ 5	Tt_Ar_std_ 6	Tt_Ar_std_ 7	Tt_Ar_std_ 8	Tt_Ar_std_ 9	Tt_Ar_std_10	Tt_Ar_std_11	Tt_Ar_std_12	Tt_Ar_std_13	Tt_Ar_std_14	Tt_Ar_std_15	Tt_Ar_std_16	Tt_Ar_std_17	Tt_Ar_std_18	Tt_Ar_std_19	Tt_Ar_std_20	Tt_Ar_std_21	Tt_Ar_std_22	Tt_Ar_std_23	Tt_Ar_std_24	Tt_Ar_std_25	Tt_Ar_std_26	Tt_Ar_std_27	Tt_Ar_std_28	Tt_Ar_std_29	Tt_Ar_std_30	Tt_Ar_std_31	Tt_Ar_std_32	Tt_Ar_std_33	Tt_Ar_std_34	Tt_Ar_std_35	Tt_Ar_std_36	Tt_Ar_std_37	Tt_Ar_std_38	Tt_Ar_std_39
2	14.3816	12.0306	7.65046	10.5074	14.019	12.1782	10.1565	8.65309	9.08934	9.23391	9.79367	9.92112	9.66745	9.57549	9.45599	9.71112	10.297	10.8049	11.8948	11.7151	11.8173	11.1783	10.9996	10.7785	9.97957	9.32672	8.88167	8.28546	8.38152	8.48815	8.03554	7.85392	8.00625	8.28262	8.57013	9.52214	10.4107	12.0225	14.6179
3	10.6089	8.73624	11.4397	13.3985	11.3282	8.36589	8.47021	9.55378	9.56212	9.93042	9.91125	10.0239	9.93273	9.74463	9.52719	9.35236	9.22257	9.23759	9.09	9.1085	9.23117	9.14188	9.30204	9.76471	9.90856	9.6847	9.61633	9.46254	9.68225	8.96059	8.83891	8.69903	8.72753	8.60634	8.06285	9.28752	11.4517	11.6679	14.0589
4	10.6147	6.52413	10.9024	12.1221	9.42263	7.69538	8.95742	9.68059	10.1812	10.6603	10.9803	10.7508	10.4203	10.1813	10.2629	10.2551	10.1446	10.1985	10.1004	9.94464	10.1322	10.0643	9.65581	10.0352	10.9829	10.3557	10.3051	10.0849	10.1622	10.2563	10.2993	10.2166	10.4667	10.6666	11.8589	11.8516	11.5531	12.8284	14.387
5	10.4007	10.4872	12.0701	12.8304	9.6349	8.64275	9.30687	11.016	12.0287	12.202	11.6955	11.437	11.2533	11.4525	10.9644	10.5394	10.263	10.4617	10.2782	10.0403	10.1011	10.3562	10.8325	10.6138	10.6838	10.7131	10.5462	10.7752	10.9214	10.8686	10.8494	11.1042	11.1427	11.1169	11.9472	13.0364	13.9082	15.2426	15.753
6	12.7679	8.12973	11.7828	12.4006	10.7739	8.12266	9.23075	11.424	13.3466	13.4492	13.5178	13.5281	13.7308	12.9373	12.8368	12.927	12.457	12.3456	12.012	12.0847	11.5865	11.8558	11.9168	11.942	12.0482	12.3119	12.6493	12.6665	12.713	13.0684	12.44	12.1096	12.2182	12.2741	13.1236	13.673	14.9564	16.8611	17.2638
7	16.3707	9.22795	12.4866	14.3798	11.212	8.24881	9.47929	11.3686	13.2994	14.1287	14.5282	13.6419	13.8015	13.7538	13.5088	13.1193	12.9588	12.7883	12.7157	13.1954	13.5087	13.6811	12.6273	12.7262	12.6405	12.91	12.9929	12.7276	12.6193	12.3486	12.4522	12.1217	11.4581	11.4258	11.5906	12.8749	13.591	15.1678	17.9608
8	17.2084	10.8395	12.3722	12.6163	10.326	8.74972	8.82398	10.1699	12.2754	13.8421	15.1452	14.4178	13.6078	13.2067	13.2585	12.9158	12.7135	12.3333	12.1372	12.3975	12.5313	11.8797	11.5038	11.5649	11.6577	11.1479	11.0089	10.7449	10.3754	10.0692	9.94626	9.87837	9.41356	9.45177	9.89178	10.1098	10.6702	12.5219	16.0074
9	17.3767	12.0627	14.8246	14.6242	10.6212	9.30841	8.90675	10.4592	12.6015	13.9748	14.2399	13.7726	13.6088	12.2582	11.8948	11.6823	11.6388	11.1051	10.8385	10.751	10.28	10.0312	10.0541	10.4088	9.63625	9.53852	9.6188	9.50906	9.3803	8.81138	8.54847	8.39297	8.00311	7.36665	7.58776	8.5949	9.52469	11.4138	12.9843
10	17.1028	12.6956	15.1098	16.1043	9.29261	7.63084	7.65305	8.49927	10.5678	12.2748	13.3281	13.4849	12.8227	11.5892	10.2445	9.71537	9.56072	9.51015	9.64906	9.55094	8.70197	8.6996	9.00227	9.02227	9.19843	8.64465	8.40797	8.6693	8.89429	9.05487	8.26562	7.76583	7.96384	8.0642	7.29964	7.89771	8.62218	9.1083	10.6717
11	16.409	15.8725	12.7452	11.2526	9.25367	7.62675	7.16651	7.18521	7.85984	8.60269	9.74129	11.4627	12.4275	11.6222	10.4034	9.46769	9.24906	9.1156	9.28573	9.74804	9.43666	9.11919	9.67403	10.3823	10.1317	9.47746	10.165	9.53623	9.83878	10.0297	10.1346	10.0855	10.3427	9.52254	8.97024	10.0245	9.99657	8.13212	8.28536

## Sheet: Ct_Ar_avg_F
ribNo	Ct_Ar_avg_ 1	Ct_Ar_avg_ 2	Ct_Ar_avg_ 3	Ct_Ar_avg_ 4	Ct_Ar_avg_ 5	Ct_Ar_avg_ 6	Ct_Ar_avg_ 7	Ct_Ar_avg_ 8	Ct_Ar_avg_ 9	Ct_Ar_avg_10	Ct_Ar_avg_11	Ct_Ar_avg_12	Ct_Ar_avg_13	Ct_Ar_avg_14	Ct_Ar_avg_15	Ct_Ar_avg_16	Ct_Ar_avg_17	Ct_Ar_avg_18	Ct_Ar_avg_19	Ct_Ar_avg_20	Ct_Ar_avg_21	Ct_Ar_avg_22	Ct_Ar_avg_23	Ct_Ar_avg_24	Ct_Ar_avg_25	Ct_Ar_avg_26	Ct_Ar_avg_27	Ct_Ar_avg_28	Ct_Ar_avg_29	Ct_Ar_avg_30	Ct_Ar_avg_31	Ct_Ar_avg_32	Ct_Ar_avg_33	Ct_Ar_avg_34	Ct_Ar_avg_35	Ct_Ar_avg_36	Ct_Ar_avg_37	Ct_Ar_avg_38	Ct_Ar_avg_39
2	11.6508	12.5185	13.7351	17.1346	20.5567	21.2905	19.7877	18.2048	18.3043	19.562	20.4343	20.8116	20.7655	20.5969	20.3243	20.0104	19.517	18.8699	18.3599	18.1134	17.3338	16.757	16.7618	16.8962	16.9399	17.1815	17.2757	17.9523	17.9601	18.1016	18.1085	18.6948	18.8228	18.9994	19.0569	18.3362	17.6534	15.288	11.3972
3	11.0639	12.4844	15.9818	20.2375	20.8837	17.8721	16.4393	16.1304	16.5154	17.1781	17.9424	18.1616	18.2506	17.7087	17.2729	16.8489	16.3379	16.0589	15.6458	15.3809	15.0059	14.6684	14.2655	13.9115	13.7214	13.6007	13.7714	14.3006	15.1932	16.5278	17.1182	18.3292	19.4012	20.5458	21.4779	21.8278	20.656	17.9153	13.3499
4	13.3187	14.9609	19.2796	23.6361	22.8141	20.2071	18.9264	18.6596	18.74	19.0086	19.4884	19.9526	19.8701	19.6831	19.3575	18.7413	18.4948	18.3049	17.7275	17.2259	17.0432	16.6446	16.2314	15.991	15.7595	15.4888	15.2772	15.2563	15.2364	15.2208	15.5941	16.0633	16.688	18.539	19.6141	21.2479	19.9461	17.2529	12.3061
5	14.6679	16.9682	21.614	25.7248	24.5399	22.7682	21.6183	21.0237	21.4813	21.5254	21.7676	21.7935	21.3814	21.3094	20.7937	20.6142	19.9614	19.5941	18.9853	18.5417	18.2407	17.9704	17.5283	17.4171	16.9609	16.6656	16.4015	16.1565	16.0248	15.8125	15.639	15.5148	15.5944	15.7698	16.0533	16.3095	15.4616	13.5871	11.4426
6	16.6587	18.978	22.9043	26.3085	26.6348	24.8442	23.7482	23.5161	23.9825	24.3745	24.3631	24.2641	24.0441	23.8619	23.4903	23.0845	22.6646	22.3074	21.8208	21.3286	21.0238	20.8795	20.4564	20.0095	19.862	19.4405	19.179	18.9079	18.612	18.1566	17.7476	17.187	16.8571	16.4307	16.3608	16.0767	15.2616	13.7951	12.4888
7	18.0767	20.6203	24.2753	27.0258	27.4817	25.9019	24.9284	24.5414	25.2692	26.0563	26.0809	25.7527	25.567	25.4753	25.4653	25.2325	24.7724	24.2259	23.9442	23.4556	23.2902	22.7852	22.4339	21.9064	21.7191	21.2981	20.9071	20.5496	20.0259	19.5086	19.0031	18.3985	17.8988	17.4395	17.0993	16.5171	15.6919	14.0418	12.2063
8	18.0813	20.7733	24.7637	25.0295	25.7437	24.7607	23.98	23.4348	24.2108	25.3014	26.2312	25.7642	25.5234	25.0625	24.8374	24.3871	23.8436	23.3773	22.6983	22.3704	21.8101	21.4064	20.9978	20.5048	20.0586	19.4986	18.7235	17.7942	16.9886	16.204	15.4914	14.9851	14.4422	14.015	13.7385	13.2004	12.4098	11.0127	9.69278
9	17.7819	21.4135	25.5254	25.2103	25.1687	24.6719	24.1433	23.0785	23.4602	24.4061	25.6788	26.398	25.6137	24.9879	24.5501	24.137	23.9165	23.5472	22.9821	22.467	22.1462	21.5804	20.9516	20.5666	19.7396	18.6925	17.7897	16.7986	15.8155	15.0448	14.24	13.3523	12.7016	12.0537	11.2744	10.3759	9.74739	8.89163	8.01688
10	17.2306	20.4999	24.8046	25.0775	23.8722	23.6753	23.4662	22.6937	22.1624	22.1972	22.7806	23.2666	23.8377	23.7087	23.1236	22.7768	22.4224	22.4375	22.0997	22.3057	21.8638	21.6756	20.854	20.1964	19.6466	19.1985	18.4275	16.993	15.8313	14.9215	14.013	13.138	12.5332	11.8769	11.5043	10.6702	9.72451	8.29416	8.4281
11	18.091	17.2068	17.3126	18.035	19.0415	18.9521	19.0125	18.7402	18.2609	18.2736	18.3038	17.7911	18.0023	17.9545	17.489	18.0208	17.5753	17.669	17.6318	17.6054	17.7539	17.9519	17.8863	17.794	17.6855	17.4794	17.3713	17.6634	16.7687	16.4353	15.7754	15.7709	14.8458	14.232	13.1749	12.482	10.7228	10.18	9.05496

## Sheet: Ct_Ar_std_F
ribNo	Ct_Ar_std_ 1	Ct_Ar_std_ 2	Ct_Ar_std_ 3	Ct_Ar_std_ 4	Ct_Ar_std_ 5	Ct_Ar_std_ 6	Ct_Ar_std_ 7	Ct_Ar_std_ 8	Ct_Ar_std_ 9	Ct_Ar_std_10	Ct_Ar_std_11	Ct_Ar_std_12	Ct_Ar_std_13	Ct_Ar_std_14	Ct_Ar_std_15	Ct_Ar_std_16	Ct_Ar_std_17	Ct_Ar_std_18	Ct_Ar_std_19	Ct_Ar_std_20	Ct_Ar_std_21	Ct_Ar_std_22	Ct_Ar_std_23	Ct_Ar_std_24	Ct_Ar_std_25	Ct_Ar_std_26	Ct_Ar_std_27	Ct_Ar_std_28	Ct_Ar_std_29	Ct_Ar_std_30	Ct_Ar_std_31	Ct_Ar_std_32	Ct_Ar_std_33	Ct_Ar_std_34	Ct_Ar_std_35	Ct_Ar_std_36	Ct_Ar_std_37	Ct_Ar_std_38	Ct_Ar_std_39
2	3.95401	3.69978	3.56183	4.60852	4.78535	4.85011	4.58217	4.31927	4.28785	4.39569	4.67581	5.10663	5.11939	5.1026	4.9583	5.0153	5.15381	4.42003	4.29886	4.50902	4.2831	4.1939	4.19151	4.08114	4.57137	4.39648	4.79833	5.34726	4.88069	5.17199	5.36881	5.85347	6.24187	6.09111	6.54832	5.79096	6.09968	6.57225	4.85263
3	3.38206	3.74879	4.98418	5.56767	4.85318	4.4352	4.18084	4.35116	4.19745	4.03232	4.35156	4.52497	4.68074	4.59729	4.44633	4.42717	4.34807	4.24902	4.16077	3.97978	4.15109	4.03633	3.67381	3.6204	3.65712	3.60122	3.60635	4.08355	4.601	5.42685	5.40671	5.33907	5.80291	5.81378	6.25052	7.27499	7.52368	6.67586	4.86957
4	3.70059	3.35187	4.42954	4.974	5.08553	4.14619	3.68458	4.03147	3.8855	3.90691	4.42631	4.66741	4.88316	4.85086	4.53287	4.53424	4.71337	4.73534	4.53299	4.40211	4.56952	4.56112	4.23972	4.32863	4.22314	4.04793	3.90313	3.88795	3.83265	3.96654	4.44288	4.88082	4.83648	5.82336	6.32821	6.81354	6.73808	6.15712	3.66829
5	3.46097	3.68621	4.67216	5.14281	5.27361	4.91725	4.35299	4.2962	4.2855	4.48178	4.79033	4.70925	4.74598	4.97861	5.13101	4.88458	4.74344	4.88125	4.76507	4.47958	4.35119	4.60657	4.35603	4.20148	4.31063	4.20799	4.12779	4.08981	4.15765	3.87975	3.80395	3.54956	3.65181	4.07226	4.22498	4.70396	4.42119	3.76823	2.38567
6	3.56892	3.52134	4.78937	5.36747	5.38648	5.01955	5.54772	5.06452	5.03857	5.42111	5.40209	5.56884	5.79184	5.62442	5.82011	5.78361	5.60661	5.34394	5.37093	5.32456	4.95602	4.9688	4.93529	4.90357	4.93848	4.8247	4.99377	5.10274	5.08849	4.89099	4.70851	4.19154	4.1843	3.99227	3.65793	3.79606	3.46906	3.1122	3.4057
7	4.59396	3.84218	4.6897	5.31606	5.41162	4.71691	5.04662	4.87043	4.66618	5.26134	5.35925	5.39059	5.49648	5.6715	5.92315	5.86373	5.92686	5.89531	5.92311	5.91843	6.12683	5.92691	5.34213	5.31894	5.27872	5.38898	5.43481	5.38399	5.39263	5.00783	4.87958	4.71536	4.33105	4.26692	4.02457	3.95545	3.84925	3.38867	2.99925
8	4.41814	4.30065	5.24212	5.12578	5.49827	5.30296	5.09934	4.90143	4.84384	5.41686	6.16562	5.8048	5.80281	5.78064	5.94596	5.66766	5.83598	5.85175	5.63633	5.43019	5.35083	5.00417	4.89794	4.789	4.89362	4.79077	4.85765	4.78918	4.43089	4.19025	4.06196	3.88324	3.62838	3.43087	3.49644	3.67396	3.4563	3.21978	2.70966
9	4.65882	5.01552	5.90668	5.66531	5.25354	5.01183	4.79399	4.7122	4.53056	5.00378	5.54691	5.90005	5.61771	5.82182	5.72668	5.80274	5.55287	5.46486	5.16576	5.06682	4.69034	4.70353	4.5414	4.44513	4.29405	4.21013	4.09483	3.90263	3.89252	3.76146	3.39117	3.36259	3.25513	3.00653	2.66389	2.59589	2.57977	2.22287	2.03054
10	5.29336	5.06965	7.05047	7.62695	6.24559	6.00469	5.91606	5.90831	5.95527	5.56053	5.76413	6.01183	6.04691	5.83658	5.34989	5.26434	5.07964	5.00067	4.97139	5.09782	4.75507	4.84608	4.83333	4.68481	4.66106	4.88496	4.46529	3.99764	3.51844	3.62339	3.2411	3.30508	3.17903	3.62996	2.96592	2.97082	2.81125	2.13493	3.03064
11	4.44434	4.69036	5.46177	4.9837	4.61727	4.61249	4.57827	4.41168	4.18634	4.75134	4.3913	4.9328	5.4724	5.11085	5.34001	5.32213	5.22871	5.43806	5.10795	4.86651	4.7614	4.73	5.21402	5.07517	4.88674	4.2826	4.61477	4.85657	5.06156	5.473	5.30408	5.27225	4.98692	5.84075	5.65594	5.20692	4.26626	4.55437	4.51602

## Sheet: Es_Ar_avg_F
ribNo	Es_Ar_avg_ 1	Es_Ar_avg_ 2	Es_Ar_avg_ 3	Es_Ar_avg_ 4	Es_Ar_avg_ 5	Es_Ar_avg_ 6	Es_Ar_avg_ 7	Es_Ar_avg_ 8	Es_Ar_avg_ 9	Es_Ar_avg_10	Es_Ar_avg_11	Es_Ar_avg_12	Es_Ar_avg_13	Es_Ar_avg_14	Es_Ar_avg_15	Es_Ar_avg_16	Es_Ar_avg_17	Es_Ar_avg_18	Es_Ar_avg_19	Es_Ar_avg_20	Es_Ar_avg_21	Es_Ar_avg_22	Es_Ar_avg_23	Es_Ar_avg_24	Es_Ar_avg_25	Es_Ar_avg_26	Es_Ar_avg_27	Es_Ar_avg_28	Es_Ar_avg_29	Es_Ar_avg_30	Es_Ar_avg_31	Es_Ar_avg_32	Es_Ar_avg_33	Es_Ar_avg_34	Es_Ar_avg_35	Es_Ar_avg_36	Es_Ar_avg_37	Es_Ar_avg_38	Es_Ar_avg_39
2	32.5814	19.5881	13.9123	17.1069	31.8945	36.1592	34.2913	32.65	30.8349	28.9055	28.035	26.6479	25.2243	24.4915	24.4399	25.4617	27.3569	30.7309	34.1111	37.0405	38.3193	37.9191	35.4142	32.3606	29.669	26.8305	24.5202	22.1994	20.3742	19.84	18.8398	17.3699	17.2846	17.011	17.6267	18.9204	20.6822	26.0427	37.555
3	26.8446	14.8694	16.3193	32.8155	31.0273	25.7756	28.6932	28.2822	24.7089	23.7062	22.0148	20.7038	20.3376	20.0838	19.8344	20.0405	20.2673	21.3566	22.8447	24.341	25.6746	27.2071	28.741	29.9085	30.7941	31.3299	30.9783	29.3369	26.903	24.3179	21.3134	18.2864	16.6778	15.43	15.8544	18.2961	23.8153	31.7008	42.6783
4	31.191	17.0866	21.7919	36.292	26.6998	23.3199	29.4	31.9353	29.2948	28.8094	28.6601	28.0288	26.3644	25.2317	24.8622	24.9776	25.4252	26.5208	27.5042	28.114	28.6377	29.3536	29.757	30.2025	30.6767	30.538	30.4261	30.4289	30.6014	30.624	30.7932	30.1873	29.195	26.136	26.0689	24.7215	29.8684	36.0398	48.547
5	34.6876	20.8817	26.0139	38.3301	26.6917	23.436	28.7747	37.6047	37.1678	34.6232	33.0588	31.5485	29.6496	28.4485	27.6422	27.1466	27.0967	28.0371	28.5706	29.1316	29.7363	30.1786	30.6966	30.6567	30.6652	30.3039	29.707	30.2437	30.5398	30.4356	30.9237	31.5646	32.1174	32.694	34.1427	35.2608	39.5105	46.2888	56.8123
6	41.7348	23.7721	29.284	39.8736	28.886	24.8841	28.7877	37.7676	43.0389	40.671	37.1891	34.9758	33.2879	31.4981	30.7179	31.0865	31.3328	31.7145	31.8462	32.2572	32.5345	33.1298	33.2951	33.2675	33.231	33.106	32.6644	32.9417	33.3132	33.841	34.2537	34.2127	34.7739	36.662	39.3529	42.7667	48.2358	56.7454	67.8896
7	49.2552	28.7953	33.8111	41.2732	30.4736	25.3967	27.7486	34.6336	41.4781	43.1226	39.553	37.0738	35.9804	35.274	34.6775	34.427	34.415	34.7783	34.7883	35.3877	35.7266	35.5204	35.1012	35.107	34.9394	35.1986	35.0445	34.8195	34.8951	34.9911	35.4003	35.8444	35.9548	36.0313	35.3761	36.5105	41.1602	51.0228	66.3987
8	51.9635	31.3211	36.3222	39.1208	28.3264	23.6523	24.9658	29.9645	37.2374	41.873	40.0568	36.9118	34.5622	33.9213	33.2575	32.8498	32.5248	31.7012	31.4718	30.8424	30.81	29.8534	29.2821	28.8543	28.5122	28.48	28.6888	28.7674	29.1816	29.695	29.5555	28.7262	26.8423	25.3707	24.787	26.4511	29.9914	37.1554	49.9538
9	56.6381	34.4048	39.4737	40.5137	26.8858	21.6038	21.8343	27.0335	34.9115	42.221	42.9086	38.5514	34.8064	32.2993	31.0666	30.6523	29.8283	29.1141	28.0447	27.216	26.5821	26.4193	26.247	26.3868	26.2192	26.5627	27.1995	28.0984	28.0833	27.3388	26.242	24.2955	22.7108	21.9335	22.2519	23.8827	27.7493	33.4036	41.2843
10	53.749	34.3135	34.7929	32.5599	22.8817	18.3274	17.5783	19.8253	25.0158	30.5683	34.9001	37.1655	34.9893	30.0628	26.6044	24.3996	23.161	22.163	21.927	21.8296	21.5889	21.3316	21.7421	22.2526	22.0872	21.6689	21.654	22.2472	22.4672	22.8368	22.7594	22.4421	21.8473	22.1896	21.6674	22.4946	23.9544	27.2531	29.0032
11	57.7155	44.5615	30.9775	23.872	19.0163	16.5664	16.0427	16.3718	17.4485	18.9902	21.2704	24.532	26.449	27.7802	28.1974	27.5691	26.6176	24.9392	24.2649	23.8013	22.4346	21.7681	21.021	21.0666	20.136	20.0444	18.5845	18.7331	17.8059	17.3983	16.9862	17.7771	18.9434	19.8083	20.147	20.1785	20.2664	19.0139	17.9523

## Sheet: Es_Ar_std_F
ribNo	Es_Ar_std_ 1	Es_Ar_std_ 2	Es_Ar_std_ 3	Es_Ar_std_ 4	Es_Ar_std_ 5	Es_Ar_std_ 6	Es_Ar_std_ 7	Es_Ar_std_ 8	Es_Ar_std_ 9	Es_Ar_std_10	Es_Ar_std_11	Es_Ar_std_12	Es_Ar_std_13	Es_Ar_std_14	Es_Ar_std_15	Es_Ar_std_16	Es_Ar_std_17	Es_Ar_std_18	Es_Ar_std_19	Es_Ar_std_20	Es_Ar_std_21	Es_Ar_std_22	Es_Ar_std_23	Es_Ar_std_24	Es_Ar_std_25	Es_Ar_std_26	Es_Ar_std_27	Es_Ar_std_28	Es_Ar_std_29	Es_Ar_std_30	Es_Ar_std_31	Es_Ar_std_32	Es_Ar_std_33	Es_Ar_std_34	Es_Ar_std_35	Es_Ar_std_36	Es_Ar_std_37	Es_Ar_std_38	Es_Ar_std_39
2	12.6146	9.84076	6.10564	7.94147	11.4995	11.1767	8.7478	7.42699	7.65245	8.14913	8.57664	8.63368	8.25961	8.09954	7.52322	7.47284	8.13344	9.18166	10.2261	10.5016	10.9062	10.2171	10.044	10.2109	9.46118	9.11145	8.84689	9.19764	9.72638	9.91798	9.37754	9.72258	10.1479	10.5678	10.4582	11.0602	12.1186	14.051	14.3636
3	10.058	7.04793	8.34276	11.2314	10.4447	7.70355	7.74461	8.30965	8.22883	8.70001	8.53119	8.36113	7.78203	7.52327	7.16039	7.03219	7.03434	7.29285	7.22801	7.11903	7.40689	7.35825	7.73037	8.39499	8.45783	8.69364	9.1423	9.6786	10.5483	11.1143	11.0611	10.9289	10.9476	10.7742	10.3165	12.2612	14.5163	15.3483	16.0606
4	10.1539	6.01883	8.60666	11.2221	8.35513	6.74249	8.31208	8.5183	9.26088	10.2048	10.1084	9.56218	8.74662	8.3618	8.17365	8.16336	8.04263	8.15716	8.31596	8.3191	8.32447	8.28908	7.97465	8.21823	9.04658	8.40893	8.42349	8.79133	9.45769	10.0052	10.7401	11.2453	11.3439	13.0247	14.3259	14.9442	14.9823	16.349	15.3623
5	10.016	8.67019	9.89843	11.5456	8.12123	7.03231	8.36572	9.90322	10.8166	11.0063	10.5962	10.1168	9.53731	9.53781	8.73127	8.60068	8.21528	8.42845	8.435	8.08491	8.132	8.28909	8.87178	8.57436	8.54851	8.61391	8.44757	8.63254	8.9174	9.10864	9.4647	9.99973	10.612	10.9317	11.8338	13.6388	14.739	15.8926	15.3395
6	12.0647	7.55323	9.67807	11.4235	9.45956	6.65624	7.76676	10.5306	11.9401	11.7363	11.6854	11.4106	11.3089	10.384	9.92309	9.7754	9.6401	9.55708	9.31045	9.36459	9.02857	9.32178	9.34147	9.28483	9.30142	9.5967	9.76887	9.62604	9.65698	10.0505	9.50628	9.68428	10.5163	10.3339	11.4222	12.9439	14.111	15.875	16.5088
7	15.057	8.7424	10.7262	13.2582	10.0556	6.70593	7.90994	10.2142	12.2072	12.4402	12.049	11.0234	10.9912	10.6021	9.99814	9.72274	9.63021	9.52664	9.36984	10.0923	10.2008	10.1346	9.33836	9.35804	9.33325	9.45204	9.71122	9.3356	9.11672	9.12154	9.33986	9.37861	9.19569	9.32455	9.74036	11.041	12.4432	14.2546	16.9302
8	16.429	10.0625	11.1471	11.1555	9.00292	7.03359	6.96876	8.50406	10.8347	12.0089	12.2952	11.4882	10.2074	9.73654	9.68883	9.56203	9.03478	8.99433	8.66301	9.14232	9.22037	8.73058	8.56476	8.80096	8.6875	8.58268	8.32737	7.9375	7.80275	7.68731	7.62206	7.63511	7.42618	7.65658	8.29614	9.17054	10.0383	11.8236	14.8118
9	16.1922	10.9196	12.6409	12.0245	8.96698	7.28589	7.05199	8.70291	10.9709	12.4424	12.4239	11.6061	11.1658	9.21729	8.66948	8.48093	8.33546	8.02676	7.66942	7.60433	7.61365	7.33519	7.54639	8.04568	7.20482	7.317	7.51277	7.4097	7.61181	7.12724	7.08316	6.87458	6.73282	6.43269	6.75104	7.96181	8.97341	10.6066	12.094
10	14.8439	10.985	11.4095	11.7461	7.41957	6.49769	6.75043	7.82569	9.4245	10.3889	10.4519	10.6131	10.3732	9.15702	8.07729	7.30168	7.02847	7.06971	7.58745	7.6124	7.44468	7.46047	7.51102	7.27146	7.63102	7.97472	7.71017	7.6494	8.08869	7.71161	7.59871	7.66177	8.06669	8.10061	7.65661	8.20722	8.78497	8.75403	10.5265
11	15.0636	14.7011	11.5917	10.0748	8.74207	7.33029	6.8329	6.40743	7.06622	7.32214	8.50317	9.82217	10.5199	9.34442	8.54304	8.18845	8.09714	7.81057	8.14553	7.96425	7.94036	8.17653	8.99693	9.2338	9.94904	8.88293	9.90332	9.34838	9.77986	10.0204	10.5192	11.3376	11.1739	10.9434	10.4631	10.8277	10.8251	9.48925	8.92517

## Sheet: Imax_avg_F
ribNo	Imax_avg_ 1	Imax_avg_ 2	Imax_avg_ 3	Imax_avg_ 4	Imax_avg_ 5	Imax_avg_ 6	Imax_avg_ 7	Imax_avg_ 8	Imax_avg_ 9	Imax_avg_10	Imax_avg_11	Imax_avg_12	Imax_avg_13	Imax_avg_14	Imax_avg_15	Imax_avg_16	Imax_avg_17	Imax_avg_18	Imax_avg_19	Imax_avg_20	Imax_avg_21	Imax_avg_22	Imax_avg_23	Imax_avg_24	Imax_avg_25	Imax_avg_26	Imax_avg_27	Imax_avg_28	Imax_avg_29	Imax_avg_30	Imax_avg_31	Imax_avg_32	Imax_avg_33	Imax_avg_34	Imax_avg_35	Imax_avg_36	Imax_avg_37	Imax_avg_38	Imax_avg_39
2	104.76	76.6203	62.0327	101.91	203.958	222.467	205.534	180.276	181.925	193.607	209.967	215.54	215.978	216.189	215.886	224.274	230.784	243.07	253.82	271.092	264.586	266.082	258.947	253.123	253.534	250.964	246.613	252.098	243.21	252.165	251.7	254.45	265.901	269.992	288.881	279.112	266.003	225.275	185.912
3	81.1478	71.3763	96.4856	194.074	171.484	129.201	124.189	129.534	135.294	150.285	164.963	169.308	171.771	159.747	153.458	149.267	143.403	142.3	138.401	140.573	141.507	141.312	145.156	143.586	146.718	151.006	158.86	172.435	189.011	212.751	220.583	236.397	262.826	295.382	337.982	389.75	412.152	385.427	282.227
4	125.72	103.8	149.44	221.642	172.591	140.657	148.274	167.33	164.254	169.698	180.581	193.233	194.356	189.783	186.292	175.882	169.997	165.487	155.508	148.738	148.165	146.615	146.826	148.107	151.629	154.024	156.469	164.663	175.256	186.668	202.018	225.195	248.368	286.899	331.183	389.578	418.109	377.278	264.562
5	176.308	159.875	199.53	252.461	189.34	166.483	177.993	212.654	233.453	225.35	228.115	229.663	226.036	225.51	214.243	209.325	191.728	183.226	170.01	158.522	153.542	150.195	147.295	147.412	146.444	146.234	146.242	150.976	157.296	163.294	170.148	178.505	187.887	203.279	227.996	250.678	268.049	248.25	212.535
6	258.481	214.609	238.216	268.589	224.697	197.732	211.085	256.032	315.773	326.468	311.424	305.526	294.61	287.741	276.148	262.696	248.7	236.845	220.384	207.315	198.571	195.274	188.178	182.786	183.701	181.709	181.109	181.877	185.885	185.432	185.835	183.242	186.427	188.045	199.43	217.263	237.327	246.879	238.82
7	336.42	297.079	277.882	295.533	245.976	217.197	229.716	264.841	328.109	382.566	382.946	372.44	363.698	362.054	361.631	350.841	331.367	313.919	294.584	277.988	269.504	256.903	247.901	241.92	240.58	240.075	235.584	233	226.879	218.246	213.773	207.06	197.036	189.327	189.39	205.528	235.65	250.85	251.036
8	369.707	345.104	299.81	270.235	220.868	202.721	213.038	245.656	316.168	404.638	459.627	443.966	426.68	418.636	415.078	399.306	382.293	357.211	323.291	308.851	288.976	274.707	264.917	251.176	242.348	234.317	218.261	201.356	183.333	166.066	150.259	137.853	125.7	120.167	124.148	131.956	142.089	140.549	140.363
9	369.311	381.593	327.383	291.922	203.248	183.053	186.267	212.253	289.741	392.706	471.197	485.579	429.319	398.801	385.914	378.875	374.983	358.286	337.487	318.225	309.118	291.652	274.99	264.939	245.951	225.061	206.391	182.912	161.067	139.756	123.593	106.912	97.5892	91.0548	88.8209	85.1677	90.8007	91.885	88.2137
10	301.302	283.19	276.915	264.349	183.96	163.881	157.804	163.172	190.383	233.329	294.008	345.979	372.929	344.688	319.593	308.031	296.377	303.224	298.129	310.114	302.862	296.948	281.08	267.891	252.396	236.244	224.041	190.555	169.686	153.499	138.925	123.671	115.95	110.608	108.476	101.469	92.1959	80.6396	75.9207
11	298.608	238.766	197.174	172.073	159.461	144.953	141.764	134.973	129.185	135.307	146.537	155.381	173.771	182.158	181.944	197.487	189.197	190.675	194.261	200.111	208.363	222.464	219.496	227.38	217.391	218.596	202.371	210.26	185.178	177.445	168.121	160.487	155.108	151.38	137.432	126.022	103.114	85.3119	63.778

## Sheet: Imax_std_F
ribNo	Imax_std_ 1	Imax_std_ 2	Imax_std_ 3	Imax_std_ 4	Imax_std_ 5	Imax_std_ 6	Imax_std_ 7	Imax_std_ 8	Imax_std_ 9	Imax_std_10	Imax_std_11	Imax_std_12	Imax_std_13	Imax_std_14	Imax_std_15	Imax_std_16	Imax_std_17	Imax_std_18	Imax_std_19	Imax_std_20	Imax_std_21	Imax_std_22	Imax_std_23	Imax_std_24	Imax_std_25	Imax_std_26	Imax_std_27	Imax_std_28	Imax_std_29	Imax_std_30	Imax_std_31	Imax_std_32	Imax_std_33	Imax_std_34	Imax_std_35	Imax_std_36	Imax_std_37	Imax_std_38	Imax_std_39
2	96.4796	146.595	43.2539	64.4554	100.535	91.8908	87.9477	72.5146	80.4953	81.0849	89.1114	91.7383	92.3074	94.9996	94.3985	104.892	106.895	110.316	107.871	119.584	106.258	121.851	126.482	123.16	145.507	145.096	170.001	157.015	136.08	142.116	148.961	139.484	154.08	140.933	171.463	172.792	144.915	147.949	233.597
3	53.1195	77.9782	84.8569	112.876	66.0059	47.0512	46.6153	57.4478	62.9474	62.6552	68.6253	78.2862	77.4125	71.1074	67.5607	66.2323	65.0071	63.2179	59.6694	61.1152	62.7657	62.8671	61.7856	60.7105	65.1973	61.5176	61.7032	69.7935	76.2567	93.9802	92.8546	103.811	113.824	127.56	139.171	182.905	194.693	184.335	139.368
4	66.8638	50.6391	88.0916	81.4172	61.4896	48.4255	49.726	67.1291	64.0281	61.3138	69.7484	76.5345	78.0842	76.4455	81.0166	77.2199	76.5247	75.4054	67.5327	64.1258	63.3308	63.8535	59.7118	62.4649	66.9835	68.4294	67.1412	65.0109	65.5042	71.6414	78.169	105.426	109.12	125.003	144.692	176.363	183.822	171	108.428
5	78.0895	99.1412	96.196	97.8496	65.9996	64.5569	64.0314	79.9518	96.5777	90.7055	91.576	93.8383	90.3184	89.9703	88.4433	86.395	76.8913	75.0938	70.2339	63.8988	63.7879	65.0512	64.0172	63.284	64.3226	64.37	63.3196	63.5004	64.6596	67.8821	65.0936	66.9967	68.8916	77.4022	93.3155	106.736	116.809	99.8934	75.2927
6	100.402	87.8338	97.5192	93.7863	78.0033	71.5327	83.5313	103.12	135.713	140.964	140.544	141.533	128.753	126.193	117.903	114.26	108.721	102.019	93.8067	92.9558	83.6221	80.1378	79.6447	79.6663	79.9233	80.4263	83.7547	86.4708	91.866	85.6626	83.633	78.462	79.2437	80.5246	78.6956	83.9111	92.7619	99.5084	106.196
7	132.882	109.701	105.44	115.008	87.062	75.3184	94.5868	96.9364	129.372	154.874	163.543	156.609	155.035	149.724	160.41	147.45	139.04	137.017	128.489	121.764	122.752	118.898	106.356	106.279	106.048	109.892	109.246	107.256	107.673	98.1794	96.9619	92.4992	82.9698	82.4396	81.9555	88.829	99.4836	103.467	107.212
8	149.912	151.29	112.953	95.6417	79.9182	73.0105	81.8392	95.356	129.493	183.67	216.426	202.692	188.295	179.357	181.512	166.496	168.422	161.136	137.01	133.997	124.866	111.328	110.921	105.706	103.881	100.651	98.9412	91.719	83.3976	73.733	67.3967	60.3384	53.1495	49.3571	54.8647	59.8842	64.2129	63.5201	66.8103
9	164.882	172.841	137.103	131.158	78.1612	67.0734	66.0072	78.3185	111.162	163.586	213.925	207.697	175.477	170.771	173.597	176.675	179.035	157.75	141.096	133.841	120.671	115.968	106.753	105.753	95.9316	95.8816	86.3718	80.0713	69.4267	57.1875	48.0796	44.4303	38.2424	32.8249	36.1725	32.8484	38.8422	38.8121	38.1594
10	169	125.937	136.7	155.54	71.3084	63.7232	57.4428	56.1988	78.8796	107.733	164.182	180.543	187.451	147.902	126.199	130.308	121.549	125.606	128.863	136.539	137.629	126.739	115.468	108.207	107.023	99.3823	100.021	75.2757	69.4477	67.2617	57.8287	52.8061	53.1162	55.2333	46.9996	51.1789	45.1611	39.1931	44.8572
11	115.208	107.02	86.9195	74.1511	80.751	66.7358	73.5266	70.579	57.5914	72.3218	66.9432	82.2863	105.662	106.51	99.4621	103.33	96.5147	97.0283	90.4166	99.0733	106.271	102.714	106.624	125.924	111.883	91.4112	98.9456	100.414	86.5264	94.8416	86.2693	77.1203	75.6593	80.9474	78.2266	73.8951	66.7411	50.4985	44.3709

## Sheet: Imin_avg_F
ribNo	Imin_avg_ 1	Imin_avg_ 2	Imin_avg_ 3	Imin_avg_ 4	Imin_avg_ 5	Imin_avg_ 6	Imin_avg_ 7	Imin_avg_ 8	Imin_avg_ 9	Imin_avg_10	Imin_avg_11	Imin_avg_12	Imin_avg_13	Imin_avg_14	Imin_avg_15	Imin_avg_16	Imin_avg_17	Imin_avg_18	Imin_avg_19	Imin_avg_20	Imin_avg_21	Imin_avg_22	Imin_avg_23	Imin_avg_24	Imin_avg_25	Imin_avg_26	Imin_avg_27	Imin_avg_28	Imin_avg_29	Imin_avg_30	Imin_avg_31	Imin_avg_32	Imin_avg_33	Imin_avg_34	Imin_avg_35	Imin_avg_36	Imin_avg_37	Imin_avg_38	Imin_avg_39
2	48.6306	39.6655	35.6134	53.1911	99.8148	115.364	94.2734	76.5867	72.9269	74.7809	76.1295	73.1267	68.4775	64.5758	62.5811	61.067	61.1068	61.6131	63.4016	64.3477	60.8405	54.347	50.1857	44.7738	39.9315	35.914	32.6872	30.0383	26.9042	25.6444	24.2966	23.2021	22.8689	22.2382	22.2932	21.9383	22.5688	24.7418	31.6193
3	37.3421	27.5258	44.9806	98.5703	109.174	76.0773	73.8685	67.3612	57.8669	54.9182	52.163	49.7374	49.3778	47.011	45.0363	43.2877	41.5488	42.3301	43.5391	44.6923	44.3953	44.8215	44.026	43.8163	43.5341	41.8703	38.8345	35.2686	31.9385	29.1176	25.392	23.057	22.1484	21.463	21.6018	22.665	24.8046	26.5646	31.3522
4	47.5242	33.235	64.6586	139.047	110.49	83.356	91.0342	91.3101	82.5113	79.5974	79.9483	78.7232	73.1051	68.6889	65.9057	63.8044	64.4309	67.6818	68.1546	67.4097	67.2755	65.4838	62.113	60.4202	58.5209	54.8039	51.6231	47.9912	44.1582	41.3829	39.9618	37.7568	35.9492	33.3205	32.6569	31.1471	30.9855	31.3138	37.9286
5	49.7551	42.1792	81.8044	163.96	123.344	97.9235	104.892	120.319	116.305	108.655	104.541	98.614	89.3385	84.617	80.2852	77.3641	76.1028	78.3473	78.5301	80.0141	81.5819	81.5052	79.2259	77.4443	73.0887	68.4748	63.9513	60.6386	57.0621	53.0232	50.0584	48.2475	47.456	46.4185	46.9969	45.7782	45.34	46.9057	56.4684
6	63.1126	46.9217	92.0167	171.269	141.031	111.117	112.094	133.614	143.765	134.188	125.602	118.505	113.258	105.748	100.798	100.856	99.8056	101.55	101.202	102.104	102.475	104.106	103.228	99.5906	96.7282	92.0399	87.7418	84.8287	81.6454	78.0737	75.0615	70.0828	67.1871	68.1857	71.4812	71.4623	72.0121	74.0938	84.2323
7	79.4761	55.3841	110.315	178.44	150.406	116.148	111.346	125.645	147.113	147.648	135.624	124.938	120.375	114.976	111.7	108.204	106.687	106.426	107.65	108.906	110.952	108.701	104.796	100.515	97.3423	93.9116	90.2247	86.8928	84.0219	81.6086	79.9464	78.0687	77.5411	76.4693	70.9385	64.149	60.1353	63.521	75.7499
8	79.1254	56.1811	122.13	151.671	129.078	101.152	93.864	98.2764	115.436	124.823	119.091	106.525	98.5939	93.1835	88.7753	84.3703	81.193	77.8312	76.6147	74.0092	72.8081	68.7059	65.2488	62.363	59.6615	56.7983	55.1678	53.3555	53.2799	53.8844	53.7549	52.5165	48.0606	43.0969	38.3428	35.2081	34.7888	39.2013	52.3011
9	90.828	66.9136	143.299	160.056	127.396	99.985	92.0033	92.9211	103.239	115.465	117.209	108.65	97.7505	89.6467	83.7686	79.1442	73.9757	70.0981	65.225	61.2078	57.1847	55.0469	52.8467	52.1552	49.1092	47.0622	46.8248	48.0118	47.9187	47.4017	44.2724	39.4911	34.9927	31.1179	28.2991	27.0393	28.6136	32.8863	39.1718
10	98.8302	81.7815	136.061	138.046	100.346	80.6937	76.3117	76.7667	82.8928	92.028	100.012	99.7873	89.4327	76.8239	65.6924	58.2905	53.7923	49.9083	46.6621	45.6288	42.3374	40.7931	39.7138	39.2404	37.8084	35.9091	34.5044	33.6321	32.365	32.5296	30.4459	28.0768	25.8718	24.2179	22.3711	21.1488	20.5697	21.4995	25.5348
11	123.123	87.5755	62.0879	52.6368	47.9822	42.7646	42.9765	44.54	45.9321	50.4158	53.333	58.0224	60.1645	61.2341	56.6889	53.6897	49.4786	45.7081	43.3266	40.8633	36.7764	33.8575	31.6318	30.8047	28.4967	27.6169	25.8779	26.9307	23.8316	23.845	21.7865	22.9817	23.7416	22.4652	20.9717	20.2711	17.0124	15.5849	13.7723

## Sheet: Imin_std_F
ribNo	Imin_std_ 1	Imin_std_ 2	Imin_std_ 3	Imin_std_ 4	Imin_std_ 5	Imin_std_ 6	Imin_std_ 7	Imin_std_ 8	Imin_std_ 9	Imin_std_10	Imin_std_11	Imin_std_12	Imin_std_13	Imin_std_14	Imin_std_15	Imin_std_16	Imin_std_17	Imin_std_18	Imin_std_19	Imin_std_20	Imin_std_21	Imin_std_22	Imin_std_23	Imin_std_24	Imin_std_25	Imin_std_26	Imin_std_27	Imin_std_28	Imin_std_29	Imin_std_30	Imin_std_31	Imin_std_32	Imin_std_33	Imin_std_34	Imin_std_35	Imin_std_36	Imin_std_37	Imin_std_38	Imin_std_39
2	29.7668	37.7904	18.0958	28.8667	48.6057	45.0096	34.4403	28.4393	27.2336	28.0078	29.3083	30.3935	29.868	28.6665	28.5392	28.4915	30.2855	28.5087	30.3374	30.8573	31.8754	26.3531	25.4933	23.0358	20.7482	18.3461	17.011	15.1901	13.1098	11.734	11.5488	10.9269	10.4225	10.7442	12.3965	13.5499	17.2254	19.018	22.7895
3	22.2533	20.2465	33.3862	58.1476	45.6449	32.1127	29.6083	30.2608	28.3799	28.3841	29.6635	30.7492	32.0534	29.8474	29.1685	27.2651	25.0713	25.5128	25.0634	25.6286	24.0042	24.5099	22.9207	23.1901	23.4778	22.0439	19.9208	18.79	17.8905	13.6329	11.1618	9.8207	10.5217	10.0667	7.83001	8.44045	11.0259	11.3353	14.8441
4	27.6835	15.7551	32.7351	53.3111	43.53	31.3543	32.4847	34.9417	33.6288	32.6767	36.1994	38.7078	38.4956	39.0618	37.0128	36.6226	36.8958	37.41	35.9579	34.6339	35.5321	34.8646	32.4868	35.0154	37.0651	30.237	29.2761	27.0586	25.0893	24.8158	23.8741	20.9716	21.4693	19.5442	20.1115	19.6346	15.9725	14.9533	19.042
5	22.8921	38.6362	41.0945	60.7377	50.7867	40.4592	41.7953	44.4905	45.974	46.0542	44.8947	44.5993	44.5588	46.7607	46.1367	43.6009	43.3413	44.3707	44.1074	43.1453	42.6161	43.25	41.0217	41.5466	40.2118	38.2098	37.0707	36.1923	34.5944	32.9349	30.9574	29.306	28.4145	26.3895	28.3812	26.207	24.7474	24.5306	26.6966
6	35.4788	19.5246	43.2697	62.7564	54.395	42.263	47.7458	52.6719	55.2871	54.7621	56.86	60.5081	66.1972	63.2186	64.5809	65.9902	61.0568	61.4663	61.4886	63.2185	60.2976	60.336	60.6009	57.3474	56.7406	54.9732	54.3165	52.9356	52.7959	49.8532	47.9718	43.0772	40.2945	39.5528	42.7434	38.1735	38.4582	39.0231	38.3135
7	55.1266	23.6304	49.4615	69.5313	56.1453	39.4725	42.0099	48.7959	55.5852	58.9542	64.0855	63.2075	66.95	67.2432	67.6166	65.9967	65.3744	63.83	67.1804	67.6397	70.2854	69.095	62.789	61.041	59.4683	58.4385	56.2143	53.738	51.7322	46.951	46.6569	41.4484	38.138	36.6676	34.3587	34.8779	31.8722	29.7115	33.5774
8	42.2046	24.4106	54.172	58.7644	51.3946	42.7797	38.7409	41.9109	47.46	53.37	62.4488	57.9118	58.8838	56.772	56.9085	53.3427	51.7059	49.867	49.1087	48.1337	49.7985	44.7352	40.3401	38.625	37.9053	34.7953	34.9112	33.2749	30.4895	29.2013	29.0686	28.5849	26.6816	25.7708	24.1579	21.8624	19.4509	22.6774	31.9566
9	50.2704	37.6612	67.1312	64.5876	52.1613	43.646	40.4187	42.6282	45.5196	49.4588	52.212	53.3447	50.9308	48.9542	46.3294	44.5655	40.5227	38.4223	36.6228	34.6839	31.5252	30.6688	29.3458	30.4974	26.622	25.9556	25.782	25.9927	25.9211	25.8802	23.9365	21.6174	20.3178	17.6942	16.9228	16.5512	17.3525	19.9179	20.2005
10	63.9967	49.7745	71.5374	86.9235	51.7073	40.6854	35.7735	37.9586	42.5539	47.3384	53.3912	54.416	47.5203	44.4478	37.7091	34.4007	32.8914	31.2389	28.8194	27.4202	23.5755	23.536	23.1788	22.0006	21.3146	19.2214	18.267	18.3231	18.2299	20.5462	16.7278	14.451	13.5004	12.959	11.1084	10.7605	11.6903	12.0394	15.2956
11	57.123	48.8629	44.0989	39.0521	29.5302	24.5786	22.5897	23.1128	24.054	28.5068	29.834	35.3918	39.9105	38.8237	36.1403	33.443	34.0976	33.4941	33.0241	29.9783	25.2273	22.4168	21.1399	21.3314	18.758	17.6645	17.7197	17.6004	17.5362	18.8087	17.2299	17.3302	22.4986	18.3181	15.7064	15.1404	11.8466	9.90584	8.92403

[truncated: 14 more sheets: Irat_avg_F, Irat_std_F, Tt_Ar_avg_M, Tt_Ar_std_M, Ct_Ar_avg_M, Ct_Ar_std_M, Es_Ar_avg_M, Es_Ar_std_M, Imax_avg_M, Imax_std_M, Imin_avg_M, Imin_std_M, Irat_avg_M, Irat_std_M]
